# Supplementary material for: Feedback-Driven Assembly of the Axon Initial Segment
Source: Neuron. 2019 Oct 23;104(2):305–321.e8. doi: 10.1016/j.neuron.2019.07.029 (PMC6839619; doi:10.1016/j.neuron.2019.07.029)
Supplement: Table S1. Mass Spectrometry Analysis of Purified GFP-TRIM46, 480AnkG-GFP, and 480AnkG-NN-GFP with a 10% Cutoff, Related to Figure 5 [file mmc2.xlsx]

## Sheet: GFP-TRIM46
Accession	Description	Score	Coverage	# Proteins	# Unique Peptides	# Peptides	# PSMs	# AAs	MW [kDa]	calc. pI
Q7Z4K8	Tripartite motif-containing protein 46 OS=Homo sapiens GN=TRIM46 PE=2 SV=2 - [TRI46_HUMAN]	13713.9	62.19	1	56	56	418	759	83.3702	7.72314
P0DMV9	Heat shock 70 kDa protein 1B OS=Homo sapiens GN=HSPA1B PE=1 SV=1 - [HS71B_HUMAN]	9500.54	77.85	2	36	57	297	641	70.009	5.65576
P11142	Heat shock cognate 71 kDa protein OS=Homo sapiens GN=HSPA8 PE=1 SV=1 - [HSP7C_HUMAN]	6499.28	62.23	1	26	42	197	646	70.8542	5.51611
P07437	Tubulin beta chain OS=Homo sapiens GN=TUBB PE=1 SV=2 - [TBB5_HUMAN]	6236.27	68.24	3	6	31	191	444	49.639	4.89404
P11182	Lipoamide acyltransferase component of branched-chain alpha-keto acid dehydrogenase complex, mitochondrial OS=Homo sapiens GN=DBT PE=1 SV=3 - [ODB2_HUMAN]	5736.21	78.22	1	38	38	204	482	53.4529	8.51416
P68371	Tubulin beta-4B chain OS=Homo sapiens GN=TUBB4B PE=1 SV=1 - [TBB4B_HUMAN]	5530.86	68.09	4	2	31	185	445	49.799	4.89404
P78371	T-complex protein 1 subunit beta OS=Homo sapiens GN=CCT2 PE=1 SV=4 - [TCPB_HUMAN]	5514.83	75.7	1	42	42	140	535	57.4521	6.45557
Q9BVA1	Tubulin beta-2B chain OS=Homo sapiens GN=TUBB2B PE=1 SV=1 - [TBB2B_HUMAN]	4693.9	63.82	3	1	27	159	445	49.9209	4.89404
Q13885	Tubulin beta-2A chain OS=Homo sapiens GN=TUBB2A PE=1 SV=1 - [TBB2A_HUMAN]	4688.92	63.82	3	1	27	159	445	49.875	4.89404
P34931	Heat shock 70 kDa protein 1-like OS=Homo sapiens GN=HSPA1L PE=1 SV=2 - [HS71L_HUMAN]	4524.13	37.75	1	1	23	135	641	70.3313	6.02393
Q9BQE3	Tubulin alpha-1C chain OS=Homo sapiens GN=TUBA1C PE=1 SV=1 - [TBA1C_HUMAN]	4228.31	65.48	2	3	32	138	449	49.8635	5.09717
Q71U36	Tubulin alpha-1A chain OS=Homo sapiens GN=TUBA1A PE=1 SV=1 - [TBA1A_HUMAN]	4140.3	65.63	3	3	33	139	451	50.1036	5.05908
P04350	Tubulin beta-4A chain OS=Homo sapiens GN=TUBB4A PE=1 SV=2 - [TBB4A_HUMAN]	3912.74	67.34	1	2	26	132	444	49.5539	4.88135
Q13509	Tubulin beta-3 chain OS=Homo sapiens GN=TUBB3 PE=1 SV=2 - [TBB3_HUMAN]	3853.14	40	1	1	21	120	450	50.4003	4.93213
P48643	T-complex protein 1 subunit epsilon OS=Homo sapiens GN=CCT5 PE=1 SV=1 - [TCPE_HUMAN]	3824.01	58.23	1	38	39	134	541	59.6328	5.65576
Q99832	T-complex protein 1 subunit eta OS=Homo sapiens GN=CCT7 PE=1 SV=2 - [TCPH_HUMAN]	3808.55	69.06	1	39	39	119	543	59.3289	7.6499
P04264	Keratin, type II cytoskeletal 1 OS=Homo sapiens GN=KRT1 PE=1 SV=6 - [K2C1_HUMAN]	3789.24	65.68	3	43	50	117	644	65.999	8.11865
P08238	Heat shock protein HSP 90-beta OS=Homo sapiens GN=HSP90AB1 PE=1 SV=4 - [HS90B_HUMAN]	3727.86	51.93	5	23	44	120	724	83.2121	5.03369
P50990	T-complex protein 1 subunit theta OS=Homo sapiens GN=CCT8 PE=1 SV=4 - [TCPQ_HUMAN]	3625.04	59.12	1	39	39	110	548	59.5825	5.60498
P07900	Heat shock protein HSP 90-alpha OS=Homo sapiens GN=HSP90AA1 PE=1 SV=5 - [HS90A_HUMAN]	3473.6	46.86	4	23	43	116	732	84.6067	5.021
P68366	Tubulin alpha-4A chain OS=Homo sapiens GN=TUBA4A PE=1 SV=1 - [TBA4A_HUMAN]	3292.52	51.79	3	3	23	111	448	49.8924	5.05908
P10809	60 kDa heat shock protein, mitochondrial OS=Homo sapiens GN=HSPD1 PE=1 SV=2 - [CH60_HUMAN]	3043.66	66.14	1	38	38	98	573	61.0164	5.87158
P06733	Alpha-enolase OS=Homo sapiens GN=ENO1 PE=1 SV=2 - [ENOA_HUMAN]	3002.35	58.29	3	31	31	83	434	47.1393	7.38623
P50991	T-complex protein 1 subunit delta OS=Homo sapiens GN=CCT4 PE=1 SV=4 - [TCPD_HUMAN]	2850.97	57.7	1	26	27	93	539	57.8878	7.82568
P27708	CAD protein OS=Homo sapiens GN=CAD PE=1 SV=3 - [PYR1_HUMAN]	2837.74	34.47	2	63	63	115	2225	242.829	6.45557
P49368	T-complex protein 1 subunit gamma OS=Homo sapiens GN=CCT3 PE=1 SV=4 - [TCPG_HUMAN]	2825.55	55.23	1	34	34	113	545	60.4953	6.49365
P17987	T-complex protein 1 subunit alpha OS=Homo sapiens GN=TCP1 PE=1 SV=1 - [TCPA_HUMAN]	2724.39	59.17	1	27	27	78	556	60.3056	6.11279
P13645	Keratin, type I cytoskeletal 10 OS=Homo sapiens GN=KRT10 PE=1 SV=6 - [K1C10_HUMAN]	2594.99	52.74	13	30	37	81	584	58.7917	5.21143
P60709	Actin, cytoplasmic 1 OS=Homo sapiens GN=ACTB PE=1 SV=1 - [ACTB_HUMAN]	2561.47	59.47	4	6	22	87	375	41.7097	5.47803
P35527	Keratin, type I cytoskeletal 9 OS=Homo sapiens GN=KRT9 PE=1 SV=3 - [K1C9_HUMAN]	2501.94	60.51	1	27	28	65	623	62.0268	5.23682
P78527	DNA-dependent protein kinase catalytic subunit OS=Homo sapiens GN=PRKDC PE=1 SV=3 - [PRKDC_HUMAN]	2479.51	20.98	1	79	79	102	4128	468.788	7.12256
Q9BUF5	Tubulin beta-6 chain OS=Homo sapiens GN=TUBB6 PE=1 SV=1 - [TBB6_HUMAN]	2475.52	44.39	1	5	18	83	446	49.825	4.88135
P40227	T-complex protein 1 subunit zeta OS=Homo sapiens GN=CCT6A PE=1 SV=3 - [TCPZ_HUMAN]	2458.61	54.43	2	30	30	83	531	57.9876	6.68311
P05165	Propionyl-CoA carboxylase alpha chain, mitochondrial OS=Homo sapiens GN=PCCA PE=1 SV=4 - [PCCA_HUMAN]	2445.23	58.1	1	41	41	89	728	80.0081	7.51807
P13639	Elongation factor 2 OS=Homo sapiens GN=EEF2 PE=1 SV=4 - [EF2_HUMAN]	2438.37	47.67	1	41	41	101	858	95.277	6.82959
P38646	Stress-70 protein, mitochondrial OS=Homo sapiens GN=HSPA9 PE=1 SV=2 - [GRP75_HUMAN]	2417.52	45.66	1	30	30	73	679	73.6348	6.16357
P11021	78 kDa glucose-regulated protein OS=Homo sapiens GN=HSPA5 PE=1 SV=2 - [GRP78_HUMAN]	2249.79	52.45	2	36	38	76	654	72.2884	5.16064
P35908	Keratin, type II cytoskeletal 2 epidermal OS=Homo sapiens GN=KRT2 PE=1 SV=2 - [K22E_HUMAN]	2236.77	79.97	4	32	44	74	639	65.3932	8.00146
P05166	Propionyl-CoA carboxylase beta chain, mitochondrial OS=Homo sapiens GN=PCCB PE=1 SV=3 - [PCCB_HUMAN]	2127.53	46.2	1	20	20	61	539	58.1788	7.63525
P54652	Heat shock-related 70 kDa protein 2 OS=Homo sapiens GN=HSPA2 PE=1 SV=1 - [HSP72_HUMAN]	1954.47	25.98	1	1	16	61	639	69.9779	5.74463
Q8WWM7	Ataxin-2-like protein OS=Homo sapiens GN=ATXN2L PE=1 SV=2 - [ATX2L_HUMAN]	1694.93	28.74	1	31	31	61	1075	113.304	8.5874
P22314	Ubiquitin-like modifier-activating enzyme 1 OS=Homo sapiens GN=UBA1 PE=1 SV=3 - [UBA1_HUMAN]	1682.81	33.74	1	26	26	45	1058	117.774	5.75732
P52272	Heterogeneous nuclear ribonucleoprotein M OS=Homo sapiens GN=HNRNPM PE=1 SV=3 - [HNRPM_HUMAN]	1663.98	43.56	1	28	28	57	730	77.4643	8.70459
O95831	Apoptosis-inducing factor 1, mitochondrial OS=Homo sapiens GN=AIFM1 PE=1 SV=1 - [AIFM1_HUMAN]	1649.93	39.8	1	24	24	53	613	66.8589	8.95361
P12277	Creatine kinase B-type OS=Homo sapiens GN=CKB PE=1 SV=1 - [KCRB_HUMAN]	1601.03	56.96	1	16	16	39	381	42.6173	5.59229
P0CG48	Polyubiquitin-C OS=Homo sapiens GN=UBC PE=1 SV=3 - [UBC_HUMAN]	1571.84	86.72	4	11	11	67	685	76.9915	7.66455
Q13085	Acetyl-CoA carboxylase 1 OS=Homo sapiens GN=ACACA PE=1 SV=2 - [ACACA_HUMAN]	1561.41	26.77	2	56	56	69	2346	265.385	6.3667
P60842	Eukaryotic initiation factor 4A-I OS=Homo sapiens GN=EIF4A1 PE=1 SV=1 - [IF4A1_HUMAN]	1523.21	55.67	1	11	22	61	406	46.1246	5.47803
P02768	Serum albumin OS=Homo sapiens GN=ALB PE=1 SV=2 - [ALBU_HUMAN]	1471.27	30.21	1	23	23	61	609	69.3215	6.27783
Q14204	Cytoplasmic dynein 1 heavy chain 1 OS=Homo sapiens GN=DYNC1H1 PE=1 SV=5 - [DYHC1_HUMAN]	1406.47	15.41	1	64	64	77	4646	532.072	6.40479
P06576	ATP synthase subunit beta, mitochondrial OS=Homo sapiens GN=ATP5B PE=1 SV=3 - [ATPB_HUMAN]	1403.74	56.9	1	22	22	46	529	56.5246	5.40186
P14618	Pyruvate kinase PKM OS=Homo sapiens GN=PKM PE=1 SV=4 - [KPYM_HUMAN]	1385.9	48.21	2	22	22	42	531	57.9	7.84033

## Sheet: AnkG-WT-GFP
Accession	Description	Score	Coverage	# Proteins	# Unique Peptides	# Peptides	# PSMs	# AAs	MW [kDa]	calc. pI
Q12955	Ankyrin-3 OS=Homo sapiens GN=ANK3 PE=1 SV=3 - [ANK3_HUMAN]	29955.9	32.65	1	141	157	958	4377	480.113	6.49365
P0DMV9	Heat shock 70 kDa protein 1B OS=Homo sapiens GN=HSPA1B PE=1 SV=1 - [HS71B_HUMAN]	9779.28	77.22	2	30	57	303	641	70.009	5.65576
P11142	Heat shock cognate 71 kDa protein OS=Homo sapiens GN=HSPA8 PE=1 SV=1 - [HSP7C_HUMAN]	6130.97	66.41	2	33	43	192	646	70.8542	5.51611
P34931	Heat shock 70 kDa protein 1-like OS=Homo sapiens GN=HSPA1L PE=1 SV=2 - [HS71L_HUMAN]	4637.67	34.01	1	1	20	135	641	70.3313	6.02393
Q13813	Spectrin alpha chain, non-erythrocytic 1 OS=Homo sapiens GN=SPTAN1 PE=1 SV=3 - [SPTN1_HUMAN]	4329.46	49.88	1	103	103	153	2472	284.364	5.35107
P04264	Keratin, type II cytoskeletal 1 OS=Homo sapiens GN=KRT1 PE=1 SV=6 - [K2C1_HUMAN]	3847.99	63.04	1	44	50	125	644	65.999	8.11865
P11021	78 kDa glucose-regulated protein OS=Homo sapiens GN=HSPA5 PE=1 SV=2 - [GRP78_HUMAN]	3760.96	55.35	2	39	41	118	654	72.2884	5.16064
P38646	Stress-70 protein, mitochondrial OS=Homo sapiens GN=HSPA9 PE=1 SV=2 - [GRP75_HUMAN]	3710.89	50.66	1	39	39	109	679	73.6348	6.16357
P11182	Lipoamide acyltransferase component of branched-chain alpha-keto acid dehydrogenase complex, mitochondrial OS=Homo sapiens GN=DBT PE=1 SV=3 - [ODB2_HUMAN]	3151.43	59.54	1	27	27	114	482	53.4529	8.51416
P07437	Tubulin beta chain OS=Homo sapiens GN=TUBB PE=1 SV=2 - [TBB5_HUMAN]	3074.59	43.92	3	4	21	89	444	49.639	4.89404

## Sheet: AnkG-SxNN-GFP
Accession	Description	Score	Coverage	# Proteins	# Unique Peptides	# Peptides	# PSMs	# AAs	MW [kDa]	calc. pI
Q12955	Ankyrin-3 OS=Homo sapiens GN=ANK3 PE=1 SV=3 - [ANK3_HUMAN]	27063.5	33.22	1	146	160	871	4377	480.113	6.49365
P0DMV9	Heat shock 70 kDa protein 1B OS=Homo sapiens GN=HSPA1B PE=1 SV=1 - [HS71B_HUMAN]	9489.77	76.29	2	37	55	288	641	70.009	5.65576
P11142	Heat shock cognate 71 kDa protein OS=Homo sapiens GN=HSPA8 PE=1 SV=1 - [HSP7C_HUMAN]	5936.42	66.1	1	24	43	184	646	70.8542	5.51611
P04264	Keratin, type II cytoskeletal 1 OS=Homo sapiens GN=KRT1 PE=1 SV=6 - [K2C1_HUMAN]	5464.2	66.3	1	46	53	165	644	65.999	8.11865
P34931	Heat shock 70 kDa protein 1-like OS=Homo sapiens GN=HSPA1L PE=1 SV=2 - [HS71L_HUMAN]	4488.37	34.48	1	2	20	131	641	70.3313	6.02393
P11021	78 kDa glucose-regulated protein OS=Homo sapiens GN=HSPA5 PE=1 SV=2 - [GRP78_HUMAN]	4379.78	54.89	2	38	40	130	654	72.2884	5.16064
P35908	Keratin, type II cytoskeletal 2 epidermal OS=Homo sapiens GN=KRT2 PE=1 SV=2 - [K22E_HUMAN]	4282.58	88.26	2	42	57	125	639	65.3932	8.00146
P11182	Lipoamide acyltransferase component of branched-chain alpha-keto acid dehydrogenase complex, mitochondrial OS=Homo sapiens GN=DBT PE=1 SV=3 - [ODB2_HUMAN]	4135.96	57.47	1	31	31	143	482	53.4529	8.51416
P07437	Tubulin beta chain OS=Homo sapiens GN=TUBB PE=1 SV=2 - [TBB5_HUMAN]	3784.79	53.15	3	5	23	110	444	49.639	4.89404
P35527	Keratin, type I cytoskeletal 9 OS=Homo sapiens GN=KRT9 PE=1 SV=3 - [K1C9_HUMAN]	3577.47	66.61	1	35	36	94	623	62.0268	5.23682
P13645	Keratin, type I cytoskeletal 10 OS=Homo sapiens GN=KRT10 PE=1 SV=6 - [K1C10_HUMAN]	3453.99	56.68	11	35	41	110	584	58.7917	5.21143
P38646	Stress-70 protein, mitochondrial OS=Homo sapiens GN=HSPA9 PE=1 SV=2 - [GRP75_HUMAN]	3390.52	50.37	1	36	37	100	679	73.6348	6.16357
P68371	Tubulin beta-4B chain OS=Homo sapiens GN=TUBB4B PE=1 SV=1 - [TBB4B_HUMAN]	3219.33	46.97	4	1	22	102	445	49.799	4.89404
P60709	Actin, cytoplasmic 1 OS=Homo sapiens GN=ACTB PE=1 SV=1 - [ACTB_HUMAN]	2887.18	68.27	8	10	25	103	375	41.7097	5.47803
Q13885	Tubulin beta-2A chain OS=Homo sapiens GN=TUBB2A PE=1 SV=1 - [TBB2A_HUMAN]	2798.07	40.9	4	1	19	90	445	49.875	4.89404
